# Supplementary material for: Investigation of the Influence of Wound-Treatment-Relevant Buffer Systems on the Colloidal and Optical Properties of Gold Nanoparticles
Source: Nanomaterials (Basel). 2023 Jun 17;13(12):1878. doi: 10.3390/nano13121878 (PMC10301454; doi:10.3390/nano13121878)
Supplement: Supplementary file 1 [file nanomaterials-13-01878-s001.zip]

Archive with 1 entries (1 files):
- nanomaterials-2442934-supplementary.pdf
